# Supplementary material for: A first-generation integrated tammar wallaby map and its use in creating a tammar wallaby first-generation virtual genome map
Source: BMC Genomics. 2011 Aug 19;12:422. doi: 10.1186/1471-2164-12-422 (PMC3170641; doi:10.1186/1471-2164-12-422)
Supplement: Additional file 7 — Table S7. Band location estimated for each autosome. [file 1471-2164-12-422-S7.XLS]

## Sheet: Sheet1
Tammar wallaby chromosome (MEU)	Band	Band start location (Mb)	Band end location (Mb)
1	p2	0	10.0532
1	p1	10.0532	90.4789
1	q1	90.4789	125
1	q21	125	174
1	q22	174	221
1	q23	221	276
1	q3	276	363
1	q41	363	389.655
1	q42	389.655	426
1	q43	426	443
1	q5	443	486
2	p1	0	44.04
2	q1	44.04	87
2	q2	87	193.098
2	q3	193.098	282.534
2	q4	282.534	332.22
2	q5	332.22	367
3	p3	0	13
3	p23	13	103
3	p22	103	113
3	p21	113	139
3	p1	139	141.992
3	q1	141.992	168
3	q21	168	172
3	q22	172	178
3	q23	178	304
3	q31	304	317
3	q32	317	343
3	q33	343	355
4	p3	0	47
4	p23	47	59
4	p22	59	62
4	p21	62	94.2504
4	p1	94.2504	109.093
4	q1	109.093	120
4	q21	120	205
4	q22	205	220
4	q23	220	279
4	q3	279	340
5	p3	0	5.9
5	p2	5.9	65
5	p1	65	66.8119
5	q1	66.8119	93.4644
5	q2	93.4644	280.032
5	q3	280.032	340
6	p33	0	21
6	p32	21	36.1
6	p31	36.1	49
6	p2	49	112.225
6	p1	112.225	137.164
6	q1	137.164	149
6	q21	149	166.539
6	q22	166.539	175
6	q23	175	244.874
6	q31	244.874	261
6	q32	261	286
7	p3	0	20
7	p2	20	54
7	p1	54	68.9604
7	q1	68.9604	86.2887
7	q2	86.2887	110.398
7	q3	110.398	133
