# Supplementary material for: A first-generation integrated tammar wallaby map and its use in creating a tammar wallaby first-generation virtual genome map
Source: BMC Genomics. 2011 Aug 19;12:422. doi: 10.1186/1471-2164-12-422 (PMC3170641; doi:10.1186/1471-2164-12-422)
Supplement: Additional file 8 — Table S8. The tammar wallaby integrated map. [file 1471-2164-12-422-S8.XLS]

## Sheet: Sheet1
Chromosome	Marker	Location (kb)	Location (cM)	Location (band)
1	ptr	0	0	ptr
1	UJ	5026.5	3.61439	p2
1	KJW105	6013.49	4.32348	p2
1	RAMP3	10246.4	7.35682	p1
1	PRKCD	10261.3	7.37652	p1
1	BREAKPOINT1	10457	7.51439	p1
1	PLNXB1	12980.5	9.3298	p1
1	CAMP	15699.7	11.2831	p1
1	BREAKPOINT2	18164	13.0492	p1
1	AQP8	18418.9	13.2364	p1
1	CACNG3	18982	13.6402	p1
1	HBA	24801.7	17.8208	p1
1	KIAA0020	31184.4	22.4053	p1
1	PPAPR3	49430.6	35.5136	p1
1	BREAKPOINT3	49991	35.9174	p1
1	VCP	61890.4	44.4659	p1
1	HS3ST2	63223.9	45.4212	p1
1	MYH11	74024.8	53.1818	p1
1	BREAKPOINT4	74210	53.3098	p1
1	MEVIA2J8-594	87690.4	63.0008	p1
1	G19-1	87690.4	63.0008	p1
1	ACO1	89191.3	64.0742	p1
1	BREAKPOINT5	90479	65	cen
1	cen	90479	65	cen
1	RAB27A	91005.7	66.0212	q1
1	ASB7	107943	77.8984	q1
1	PA593	114439	82.4544	q1
1	KJW285	117551	84.6328	q1
1	BREAKPOINT6	124826	89.7359	q1
1	MGEA5	125909	90.5018	q21
1	PDZD8	137124	98.3603	q21
1	BREAKPOINT7	153320	109.72	q21
1	SFTPA1	159640	114.147	q21
1	GALNS	163355	116.753	q21
1	CBFA2T3	163419	116.803	q21
1	BREAKPOINT8	165519	118.275	q21
1	P-HPRT3	170331	121.647	q21
1	MINPP1	174967	124.9	q22
1	MPI	176692	126.114	q22
1	PLAU	180579	128.836	q22
1	SENP8	186191	132.772	q22
1	BREAKPOINT9	191563	136.539	q22
1	PTPN9	191803	136.708	q22
1	TCGER1	198210	141.194	q22
1	TCERG1L	206196	146.794	q22
1	BREAKPOINT10	207073	147.411	q22
1	BAZ1A	221158	157.289	q23
1	IGH	223865	159.187	q23
1	IL5	229472	163.118	q23
1	T28-1	229472	163.118	q23
1	BREAKPOINT11	230327	163.715	q23
1	DIO3	232339	164.104	q23
1	DLK1	233344	164.492	q23
1	MODG00000013809	231987	164.881	q23
1	BREAKPOINT12	234147	166.401	q23
1	TMEM179	234694	166.779	q23
1	BREAKPOINT13	236706	168.191	q23
1	SETD3	237509	168.758	q23
1	SERPINA1	242889	172.528	q23
1	NUDCD2	262557	186.326	q23
1	ODZ2	266419	189.031	q23
1	UIMC1	276498	196.094	q3
1	TGIF2	281295	199.456	q3
1	ME17	286959	203.435	q3
1	MEVIA1L6-488	293462	207.991	q3
1	GAPVD1	299986	212.567	q3
1	MEVIA2O13-302	303067	214.726	q3
1	WTIP	303493	215.024	q3
1	MeKba191O7-75495	307057	217.531	q3
1	KJW122	310160	219.699	q3
1	CYLD	312551	221.38	q3
1	G16-1	316219	223.947	q3
1	BREAKPOINT14	318217	225.349	q3
1	LLP	322721	228.513	q3
1	TSC1	323844	229.299	q3
1	LSM14B	335201	237.266	q3
1	PB65	335282	237.316	q3
1	GNAS	342502	242.384	q3
1	AEBP1	349804	247.502	q3
1	CRIM1	362510	256.415	q3
1	MEVIA3H22-576	363656	257.211	q41
1	LPL	379616	268.402	q41
1	ME28	384935	272.142	q41
1	FDFT1	386279	273.077	q41
1	DEF	394292	278.698	q42
1	FOXA2	405739	286.725	q42
1	BREAKPOINT15	417080	294.683	q42
1	SNRPB	417706	295.121	q42
1	BREAKPOINT16	418331	295.558	q42
1	BMP2	425200	300.373	q42
1	SPTBN1	437798	309.206	q43
1	MEVIA3C10-475	443603	313.275	q5
1	MeKba282N22-44716	447888	316.279	q5
1	MeKba526C2-33878	452469	319.492	q5
1	WWOX	455011	321.273	q5
1	BREAKPOINT17	455644	321.72	q5
1	DHX38	457744	323.192	q5
1	KJW208	460597	325.192	q5
1	SUCLG1	468048	330.414	q5
1	Y148	472863	333.796	q5
1	ADRA1A	478196	337.537	q5
1	R3HCC1	480848	339.397	q5
1	LPIN1	481969	340.183	q5
1	UC	483984	341.595	q5
1	qtr	486000	342.58	qtr
2	ptr	0	0	ptr
2	TSSC4	22020	14.8374	p1
2	AIP	22020	14.8374	p1
2	IGF2	22020	14.8374	p1
2	CD81	22020	14.8374	p1
2	BET1L	22020	14.8374	p1
2	MRPL23	22020	14.8374	p1
2	BREAKPOINT1	44000	29.64	cen
2	cen	44000	29.64	cen
2	C17ORF76	46741.7	31.4827	q1
2	TPST1	46889.1	31.587	q1
2	SSH2	50741.9	34.1773	q1
2	ATG16L1	54305.7	36.5763	q1
2	EIF4H	57641.9	38.8188	q1
2	MYEOV2	58623.9	39.4794	q1
2	ASB1	61195.4	41.2092	q1
2	RNPEPL1	64553	43.4691	q1
2	PB15	64924.9	43.7212	q1
2	BREAKPOINT2	66963	45.0945	q1
2	SENP2	68542.1	46.155	q1
2	RUNX2	72531.2	48.8408	q1
2	MRPS10	75116.7	50.5792	q1
2	NCR3	78209.3	52.661	q1
2	MIC	78209.3	52.661	q1
2	DAA	78209.3	52.661	q1
2	AIF1	78209.3	52.661	q1
2	DBB	78209.3	52.661	q1
2	COL11A2	84334.7	56.7767	q1
2	TAP2	84966.3	57.2026	q1
2	C6ORF47	86047.3	57.9327	q1
2	APOM	86049.1	57.9327	q1
2	BAT3	86059.2	57.9414	q1
2	BAT2	86067.3	57.9501	q1
2	LTB	86109.5	57.9762	q1
2	TNF	86113.8	57.9762	q1
2	LTA	86115.3	57.9762	q1
2	NFKBIL1	86122.5	57.9849	q1
2	ATP6V1G2	86124.8	57.9849	q1
2	BAT1	86131.8	57.9936	q1
2	MCCD1	86132.9	57.9936	q1
2	GNL1	86605.1	58.3065	q1
2	C17ORF101	87876.5	59.167	q2
2	MEVIA3N11-345	89716.8	60.4013	q2
2	CLDN15	92750.1	62.4439	q2
2	PIK3R5	95517.5	64.304	q2
2	T28-3	96003.8	64.6343	q2
2	PGBD2	96617.6	65.0429	q2
2	BREAKPOINT3	98799	66.5118	q2
2	G31-3	99206.6	66.79	q2
2	KHDRBS2	104410	70.2842	q2
2	KJW186	113441	76.3686	q2
2	MeKba170K8-13193	126490	85.1476	q2
2	MeVIA3F20-234_UPPER	131709	88.6592	q2
2	Y112	136335	91.771	q2
2	C6ORF190	158698	106.817	q2
2	PA595	163974	110.363	q2
2	T15-1	166347	111.963	q2
2	IGF2R	183903	123.775	q2
2	T	188409	126.809	q2
2	MeKba389E8-21049	188687	126.991	q2
2	DLL1	192241	129.39	q2
2	PDCD2	192507	129.564	q2
2	USF1	192557	129.599	q2
2	G15-4	196263	132.094	q3
2	RORC	216583	145.766	q3
2	HNF1B	217428	146.331	q3
2	BREAKPOINT4	220170	148.183	q3
2	Y175	220535	148.426	q3
2	MXRA7	222333	149.634	q3
2	PECAM1	229657	154.563	q3
2	NOL11	230215	154.936	q3
2	PGK_9	230660	155.241	q3
2	SOX9	236279	159.022	q3
2	CD7	237816	160.056	q3
2	MeKba458L18-116052	237872	160.091	q3
2	MeKba337B13-128470	239953	161.49	q3
2	ST6GALNAC2	240447	161.82	q3
2	TEX2	240591	161.916	q3
2	BRCA1	251426	169.209	q3
2	T4-2	251742	169.426	q3
2	SOST	251751	169.426	q3
2	BREAKPOINT5	252521	169.948	q3
2	CA4	255977	172.268	q3
2	TBX4	256735	172.781	q3
2	ATRX-1	256735	172.781	q3
2	ME27	256735	172.781	q3
2	ME16	260064	175.024	q3
2	DDX52	261785	176.18	q3
2	PGLYRP4	262747	176.832	q3
2	MTX1	264850	178.24	q3
2	GBA	264855	178.249	q3
2	BREAKPOINT6	266054	179.057	q3
2	MeKba206L23-25864	266305	179.222	q3
2	FCRL4	270343	181.943	q3
2	AHCTF1	286667	192.921	q4
2	ELDT1	315954	212.63	q5
2	ACOT11	345240	232.339	q5
2	MEVIA1A16-106	349610	235.277	q5
2	CLCAC3	352851	237.459	q5
2	FAM69A	360463	242.579	q5
2	ENM1145	362616	244.027	q5
2	FOXD3	364770	245.476	q5
2	ST6GALNAC5	366923	246.925	q5
2	qtr	367000	246.98	qtr
3	ptr	0	0	ptr
3	TXNDC3	60.45	0.04	p3
3	NEUROD6	3047.52	2.02	p3
3	WDR48	4273.29	2.83	p3
3	ANLN	4878.85	3.23	p3
3	CLASP2	6176.83	4.09	p3
3	NT5C3	6790.15	4.5	p3
3	BREAKPOINT1	6975	4.62	p3
3	BLVRA	7027.74	4.65	p3
3	BREAKPOINT2	12959	8.58	p3
3	TBX20	13638.8	9.03	p23
3	BREAKPOINT3	13762	9.11	p23
3	DMRT1	19181.6	12.7	p23
3	BREAKPOINT4	22684	15.02	p23
3	RSP6	23960.5	15.865	p23
3	BREAKPOINT5	25237	16.71	p23
3	QPRT	25250.7	16.72	p23
3	BREAKPOINT6	26008	17.22	p23
3	FBLN2	28519.7	18.88	p23
3	BREAKPOINT7	29018	19.21	p23
3	DNHD2	29300.9	19.4	p23
3	CHL1	47061.9	31.16	p23
3	CHCHD4	62264.5	41.22	p23
3	UROC1	62335.5	41.27	p23
3	BREAKPOINT8	64847	42.93	p23
3	NINJ1	66245.8	43.86	p23
3	BREAKPOINT9	66291	43.89	p23
3	ADCY1	69437.5	45.97	p23
3	BREAKPOINT10	72584	48.05	p23
3	LFNG	73679.4	48.78	p23
3	KCNJ12	78868.1	52.21	p23
3	BREAKPOINT11	79807	52.83	p23
3	KIAA0368	102335	67.75	p23
3	BREAKPOINT12	102372	67.77	p23
3	GABBR2	102394	67.79	p23
3	BREAKPOINT13	107559	71.21	p22
3	B123	108641	71.92	p22
3	XYLT1	108840	72.05	p22
3	EEF2K	112834	74.7	p22
3	BREAKPOINT14	113096	74.87	p21
3	PRDM6	113374	75.05	p21
3	AM21	119293	78.97	p21
3	BREAKPOINT15	120422	79.72	p21
3	KDELR2	120487	79.76	p21
3	BREAKPOINT16	129009	85.41	p21
3	HABP4	131708	87.19	p21
3	ERAF	137442	90.99	p21
3	BREAKPOINT17	137739	91.18	p21
3	MED9	138181	91.48	p21
3	BREAKPOINT18	140468	92.99	p1
3	KIAA1024L	140799	93.21	p1
3	BREAKPOINT19	141190	93.47	p1
3	SMCR7	141264	93.52	p1
3	BREAKPOINT20	141992	94	cen
3	cen	141992	94	cen
3	MeKba472N21-102181	143585	95.11	q1
3	CERK	145235	96.26	q1
3	NAGA	148986	98.87	q1
3	MKL1	150309	99.79	q1
3	GRAP2	150718	100.08	q1
3	NOL12	152495	101.32	q1
3	ACO2	154996	103.06	q1
3	C22ORF28	156747	104.28	q1
3	BREAKPOINT21	156758	104.29	q1
3	ASCL4	156758	104.29	q1
3	MTERFD3	157398	104.73	q1
3	T47-2	159950	106.51	q1
3	LUM	170135	113.61	q21
3	BREAKPOINT22	170135	113.61	q21
3	IPO8	171458	114.53	q21
3	BREAKPOINT23	175506	117.35	q22
3	PRPH	178400	119.36	q23
3	GRASP	180577	120.88	q23
3	BREAKPOINT24	180577	120.88	q23
3	GLT8D3	183470	122.9	q23
3	BREAKPOINT25	187518	125.72	q23
3	CACNA1C	189149	126.85	q23
3	MEVIA2C3-167	198564	133.41	q23
3	Y170	202152	135.91	q23
3	CAPZA3	202590	136.22	q23
3	PB72	207894	139.91	q23
3	ARNTL2	209488	141.02	q23
3	BREAKPOINT26	210810	141.94	q23
3	USP41	211219	142.225	q23
3	BREAKPOINT27	211725	142.58	q23
3	ECHDC3	212951	143.43	q23
3	LALBA	213779	144.01	q23
3	DCLRE1C	216086	145.62	q23
3	C7ORF23	216170	145.68	q23
3	PDG77	219952	148.31	q23
3	FGL2	227494	153.56	q23
3	MEVIA3H17-399	238039	160.91	q23
3	TES	241769	163.51	q23
3	CAV2	242086	163.73	q23
3	CAV1	242130	163.76	q23
3	MET	242324	163.9	q23
3	ST7	242610	164.09	q23
3	GAS2	242723	164.175	q23
3	WNT2	242905	164.3	q23
3	CFTR	243122	164.45	q23
3	CORTBP2	248792	168.4	q23
3	PAX4	254462	172.35	q23
3	P100	254824	172.605	q23
3	LEP	255186	172.86	q23
3	MEKBA60J17-8783	255982	173.41	q23
3	ENM17179	264225	179.155	q23
3	MeKba182A19-136367	264308	179.21	q23
3	MeKba175L17-104075	264308	179.21	q23
3	MeKba528O13-122762	270193	183.31	q23
3	ME2	270193	183.31	q23
3	VIPR2	286126	194.41	q23
3	ADARB2	288194	195.85	q23
3	ARHGAP21	303454	206.48	q23
3	MEVIA3M4-293	309238	210.51	q31
3	MTERF	310500	211.39	q31
3	NMT2	312179	212.56	q31
3	FZD1	315772	215.06	q31
3	AKAP9	316339	215.46	q31
3	CDK6	316848	215.81	q31
3	ENTPD3	340374	232.2	q32
3	EVX1	342709	233.83	q32
3	G16-2	349000	238.21	q33
3	ENM14219	349000	238.21	q33
3	qtr	355000	242.39	qtr
4	ptr	0	0	ptr
4	MCTP1	1784.7	1.12	p3
4	MEF2C	6803.25	4.29	p3
4	CARD6	15886.6	10.01	p3
4	UF	23500	14.81	p3
4	UH	23500	14.81	p3
4	BREAKPOINT1	24970	15.73	p3
4	MEVIA2J14-517	27173.4	17.12	p3
4	MRPS36	46462.5	29.27	p3
4	ME1	50988.9	32.12	p23
4	OCLN1	52893.7	33.325	p3
4	BREAKPOINT2	59325	37.38	p22
4	FVT1	59965.6	37.78	p22
4	TNFRSF11A	60751.8	38.27	p22
4	PHPRT2	62440.4	39.34	p21
4	RNASEN	62901.2	39.63	p21
4	MEVIA3B3-434	64445.6	40.6	p21
4	CDH12	72783.1	45.85	p21
4	BREAKPOINT3	77755	48.99	p21
4	POLS	78030.6	49.16	p21
4	IRX2	82083.9	51.71	p21
4	MEVIA1B5-253	84395.1	53.17	p21
4	BREAKPOINT4	86055	54.22	p21
4	MTRR	86813	54.69	p21
4	G12-6	88414.7	55.7	p21
4	CTNND2	89076.4	56.12	p21
4	PDBB	92880.8	58.52	p21
4	BREAKPOINT5	93325	58.8	p21
4	GALNT1	93604.8	58.97	p21
4	SMAD7	105371	66.38	p1
4	BREAKPOINT6	109093	68.73	cen
4	cen	109093	68.73	cen
4	NCOA2	122020	75.28	q21
4	MEVIA3I8-498	123654	76.11	q21
4	ARMC1	125297	76.94	q21
4	TOX	130256	79.46	q21
4	NSMAF	130681	79.67	q21
4	G26-4	134901	81.81	q21
4	EFCAB1	138340	83.55	q21
4	BREAKPOINT7	139119	83.95	q21
4	KIAA1012	141790	85.3	q21
4	TTHY	147785	88.34	q21
4	Y105	158242	93.64	q21
4	T30-1	158242	93.64	q21
4	T3-1T	168087	98.63	q21
4	KCTD1	176354	102.82	q21
4	TGIF1	183367	106.375	q21
4	SPIRE1	190380	109.93	q21
4	DSEL	197395	113.485	q21
4	TSHZ1	204410	117.04	q21
4	MeVIA3F20-234_LOWER	211317	120.54	q22
4	MEVIA1B23-391	212323	121.05	q22
4	ATXN1	216736	123.29	q22
4	NRN1	225843	127.9	q23
4	B90	247306	138.78	q23
4	SLA	269983	150.27	q23
4	BREAKPOINT8	280434	155.57	q3
4	NCLN	280558	155.63	q3
4	BREAKPOINT9	281743	156.23	q3
4	SHARPIN	285424	158.1	q3
4	AMH	297361	164.15	q3
4	ME15	298980	164.97	q3
4	B87	299986	165.48	q3
4	CHFR	303233	167.13	q3
4	BREAKPOINT10	309767	170.44	q3
4	NWD1	311066	171.1	q3
4	PHPRT1	313857	172.51	q3
4	OAS2	320760	176.01	q3
4	SUDS3	327173	179.26	q3
4	OSBP2	335332	183.39	q3
4	PA55	335919	183.57	q3
4	qtr	340000	185.8	qtr
5	ptr	0	0	ptr
5	MAP3K15	51.878	0.04	p3
5	SH3KBP1	673.099	0.54	p3
5	CXORF23	806.721	0.65	p3
5	MAP7D2	982.517	0.79	p3
5	EIF1AX	1212.16	0.97	p3
5	RPS6KA3	1225.38	0.98	p3
5	KLHL34	2726.99	2.18	p3
5	SMPX	2823.03	2.26	p3
5	MBTPS2	2905.42	2.33	p3
5	KLH15	2950	2.36	p3
5	UD	2950	2.36	p3
5	CXORF58	2950	2.36	p3
5	SMS	3032.2	2.43	p3
5	PHEX	3259.6	2.61	p3
5	PTCHD1	4712.54	3.77	p3
5	PRDX4	4990.01	4	p3
5	ACOT9	5012.56	4.02	p3
5	SAT1	5080.28	4.07	p3
5	EIF2S3	5384.54	4.31	p3
5	ZFX	5529.02	4.43	p3
5	PDK3	5883.57	4.71	p3
5	PCYT1B	5979.62	4.79	p2
5	POLA1	6138.39	4.92	p2
5	ARX	6298.29	5.05	p2
5	IL1RAPL1	10923.2	8.75	p2
5	MAP3K7IP3	11763.7	9.42	p2
5	NROB1	12119.9	9.71	p2
5	DMD	12245.6	9.81	p2
5	CXORF59	12550.9	10.055	p2
5	TMEM47	15025	12.04	p2
5	CXORF22	16594.3	13.29	p2
5	PRRG1	16802.3	13.46	p2
5	LANCL3	16956.8	13.58	p2
5	XK	17012.1	13.63	p2
5	CYBB	17096.6	13.7	p2
5	DYNLT3	17151.6	13.74	p2
5	SYTL5	17376.7	13.92	p2
5	RPGR	17579.3	14.08	p2
5	OTC	17675.3	14.16	p2
5	TSPAN7	17854.9	14.3	p2
5	BCOR	19516.6	15.63	p2
5	ATP6AP2	20066.6	16.07	p2
5	CXORF38	20125.2	16.12	p2
5	MED14	20191.8	16.17	p2
5	USP9X	20698.2	16.58	p2
5	DDX3X	20792.5	16.66	p2
5	CASK	21076.9	16.88	p2
5	MAOA	22954	18.39	p2
5	MAOB	23070.2	18.48	p2
5	EFHC2	23516.6	18.84	p2
5	FUNDC1	23696.9	18.98	p2
5	UTX	24158.2	19.35	p2
5	CXORF36	24239.8	19.42	p2
5	DNMT3L	25101.8	20.11	p2
5	ICOSLG	25126.6	20.13	p2
5	RSPH1	25161.4	20.155	p2
5	HUNK	25473.4	20.41	p2
5	SYNJ1	26083	20.89	p2
5	RUNX1	28239.6	22.62	p2
5	C21ORF33	30984.4	24.82	p2
5	TAB3	33406	26.76	p2
5	PHDA1	33406	26.76	p2
5	DSCAM	36133.9	28.95	p2
5	BACE2	36328.9	29.1	p2
5	FAM3B	36387.1	29.15	p2
5	TMPRSS2	36447.6	29.2	p2
5	PRDM15	36679.3	29.38	p2
5	CXADR	36862.4	29.53	p2
5	SAMSN1	37622.9	30.14	p2
5	BREAKPOINT1	37729	30.22	p2
5	RPL31	37869.3	30.34	p2
5	NPAS2	37974.8	30.42	p2
5	PDCL3	38473.3	30.82	p2
5	CHST10	38644.7	30.96	p2
5	TSGA10	40028.9	32.07	p2
5	CNGA3	41374	33.14	p2
5	UBE3A	42961.9	34.415	p2
5	HERC2	42961.9	34.415	p2
5	GABRG3	42961.9	34.415	p2
5	GABRB3	42961.9	34.415	p2
5	SLC9A7	45895	36.76	p2
5	RP2	46008.5	36.86	p2
5	CSF2RA	49618.8	39.745	p2
5	GYG2	50207	40.22	p2
5	STS	57863.6	46.35	p2
5	KAL1	59723.5	47.84	p2
5	CLCN4	61521.3	49.28	p2
5	KJW258	64130.6	51.37	p2
5	TMSB4X	64415.2	51.6	p2
5	EGFL6	65103.6	52.15	p1
5	cen	66812	53.52	cen
5	CTPS2	68520.6	54.64	q1
5	REPS2	68918.7	54.9	q1
5	RS1	70486.3	55.93	q1
5	PHKA2	70809.6	56.14	q1
5	CPOX	71283.9	56.45	q1
5	BREAKPOINT2	71500	56.59	q1
5	ALCAM	74180.2	58.35	q1
5	MEVIA1G15-185	85962.4	66.08	q1
5	SIDT1	88347.1	67.64	q1
5	STAG1	105776	79.07	q2
5	CLDN18	107255	80.04	q2
5	FAIM	107842	80.43	q2
5	FIAM	112745	83.64	q2
5	UGCGL1	114515	84.81	q2
5	TF	125135	91.77	q2
5	R3HDM1	131876	96.19	q2
5	ZEB2	141002	102.18	q2
5	BREAKPOINT3	152272	109.57	q2
5	TECTA	154477	111.01	q2
5	SCN3B	156960	112.64	q2
5	T19-1	183321	129.93	q2
5	DNAPTP6	186748	132.18	q2
5	SLC25A12	189086	133.71	q2
5	TTC21B	194796	137.46	q2
5	KJW192	202612	142.58	q2
5	BREAKPOINT4	206066	144.85	q2
5	SPG20	207288	145.65	q2
5	RFC3	209755	147.27	q2
5	CDX2	215491	151.03	q2
5	CENPJ	223192	156.08	q2
5	JAM3	224798	157.13	q2
5	NAALAD2	236689	164.93	q2
5	PDGFD	244076	169.78	q2
5	PA297	249349	173.24	q2
5	GRIA4	253216	175.77	q2
5	DDX10	255639	177.36	q2
5	PTS	259207	179.7	q2
5	NNMT	261472	181.19	q2
5	BACE1	264904	183.44	q2
5	BREAKPOINT5	267109	184.88	q2
5	HPX	268326	185.68	q2
5	FREM2	268331	185.69	q2
5	SETDB2	273161	188.85	q2
5	LCP1	276210	190.85	q2
5	PB12	278363	192.27	q2
5	TMEM135	283816	195.84	q2
5	PHCA	287618	198.335	q2
5	BREAKPOINT6	291421	200.83	q3
5	CCKBR	292596	201.6	q2
5	HBB	292596	201.6	q2
5	ILK	292596	201.6	q2
5	FTSJ1	292596	201.6	q3
5	RRM1	292596	201.6	q3
5	BREAKPOINT7	293771	202.37	q3
5	DFFB	294925	203.13	q3
5	T31-1	295615	203.58	q3
5	WNT4	308995	212.36	q3
5	EPHA8	309333	212.58	q3
5	ESPN	310016	213.03	q3
5	UN	310016	213.03	q3
5	ARID1A	312468	214.63	q3
5	OPRD1	314072	215.69	q3
5	NCDN	319218	219.06	q3
5	LEPRE1	324670	222.64	q3
5	BREAKPOINT8	324806	222.73	q3
5	BCL3	332209	227.58	q3
5	PGLYRP1	333172	228.21	q3
5	PPP5C	333421	228.38	q3
5	PPFIA3	335524	229.75	q3
5	HAS1	337491	231.04	q3
5	LENG8	339572	232.41	q3
5	qtr	340000	232.69	qtr
6	ptr	0	0	ptr
6	MEVIA2P1-275	8206.22	3.85	p33
6	UB	10500	4.93	p33
6	SLC1A2	20855.8	9.78	p33
6	PPF1BP2	28550	13.39	p32
6	KJW174	32487.7	15.24	p32
6	EIF4G2	35118.9	16.48	p32
6	ZNF143	36084.9	16.93	p32
6	C4ORF8	48433.2	22.72	p31
6	TNIP2	48476.1	22.74	p31
6	NOL14	52400	24.58	p2
6	T32-1	85387	40.06	p2
6	REST	91572.8	42.96	p2
6	TDO2	124847	58.57	p1
6	RAPGEF2	128161	60.13	p1
6	cen	137164	64.35	cen
6	BREAKPOINT1	137164	64.35	cen
6	MCF2L	138766	65.1	q1
6	TGFBRAP1	144509	67.8	q1
6	CREG2	148550	69.69	q1
6	C2ORF29	148639	69.73	q1
6	BREAKPOINT2	148722	69.77	q1
6	EPHA3	150836	70.76	q21
6	HTR1F	151865	71.25	q21
6	ROBO2	158982	74.59	q21
6	BREAKPOINT3	159539	74.85	q21
6	ARHGEF7	159956	75.04	q21
6	COL4A2	160822	75.45	q21
6	G20-2	171403	80.41	q22
6	MBNL2	173779	81.53	q22
6	T46-5	181265	85.04	q23
6	SLITRK5	183045	85.88	q23
6	BREAKPOINT4	188129	88.26	q23
6	SLAIN1	197680	92.74	q23
6	MYCBP2	198335	93.05	q23
6	KLHL1	205197	96.27	q23
6	BREAKPOINT5	209119	98.11	q23
6	PCDH8	217521	102.05	q23
6	SPERT	221656	103.99	q23
6	BREAKPOINT6	221964	104.14	q23
6	MDH1B	226268	106.16	q23
6	MEVIA3L16-78	227343	106.66	q23
6	ABCA12	233252	109.43	q23
6	BREAKPOINT7	238312	111.81	q23
6	DCUN1D1	245976	115.4	q31
6	HPS3	248461	116.57	q31
6	WDR69	256215	120.21	q31
6	PHC3	263862	123.79	q32
6	NMD3	270762	127.03	q32
6	C2ORF54	277050	129.98	q32
6	SNED1	277238	130.07	q32
6	SCHIP1	282346	132.47	q32
6	BREAKPOINT8	283660	133.08	q32
6	MINA	285804	134.09	q32
6	qtr	286000	134.18	qtr
7	ptr	0	0	ptr
7	G31-1	1944.3	1.71	p3
7	PDE5A	6870.06	6.04	p3
7	CASA	9789.7	8.61	p3
7	PCM1	10000	8.79	p3
7	RASSF6	14163.3	12.46	p3
7	KJW221	19226.9	16.91	p3
7	KJW175	19226.9	16.91	p3
7	T10-1	25480.5	22.41	p2
7	CFI	41992.2	36.93	p2
7	MEVIA3G11-104	46174.2	40.61	p2
7	PDLIM3	53443.6	47	p2
7	RAPGDS1	57043.2	50.165	p2
7	NEIL3	60642.7	53.33	p1
7	BREAKPOINT1	68960	60.65	cen
7	cen	68960	60.65	cen
7	TSHR	84061.3	75.54	q1
7	NRXN3	84633.5	76.1	q1
7	ME14	87412.7	78.84	q2
7	CHGA	97562.7	88.85	q2
7	GATM	108650	99.78	q2
7	T17-2	110300	101.4	q2
7	KJW220	121417	112.36	q3
7	NP	121417	112.36	q3
7	PABPN1	129314	120.15	q3
7	DAD1	130010	120.83	q3
7	qtr	133000	123.78	qtr
